# Supplementary material for: LRRK2 interacts with the vacuolar-type H+-ATPase pump a1 subunit to regulate lysosomal function
Source: Hum Mol Genet. 2019 Apr 30;28(16):2696–710. doi: 10.1093/hmg/ddz088 (PMC6687951; doi:10.1093/hmg/ddz088)
Supplement: Supp_ddz088 [file supp_ddz088.zip]

Archive with 9 entries (9 files):
- Slide15.JPG
- Slide14.JPG
- Slide10.JPG
- Supplementary figure legends.docx
- Slide12.JPG
- Supplementary material.docx
- Slide9.JPG
- Slide13.JPG
- Slide11.JPG
